# Supplementary material for: Determination of Density of Starch Hydrogel Microspheres from Sedimentation Experiments Using Non-Stokes Drag Coefficient
Source: Gels. 2024 Apr 19;10(4):277. doi: 10.3390/gels10040277 (PMC11049465; doi:10.3390/gels10040277)
Supplement: Supplementary file 1 [file gels-10-00277-s001.zip]

Archive with 1 entries (1 files):
- gels-2960898-supplementary.pdf
